# Supplementary material for: Multiscale (microscopic to remote sensing) preliminary exploration of auriferous-uraniferous marbles: A case study from the Egyptian Nubian Shield
Source: Sci Rep. 2023 Jun 6;13:9173. doi: 10.1038/s41598-023-36388-7 (PMC10244429; doi:10.1038/s41598-023-36388-7)
Supplement: Supplementary file 1 — Supplementary Tables. [file 41598_2023_36388_MOESM1_ESM.xlsx]

## Sheet: Sheet1
	Supplementary-Table 1: Concentrations (in ppm) of Au and U in marble rocks in Barramiya-Daghbagh district. BR: Barramiya district , ER: El-Rukham district, DG: Daghbagh district. The locations of these samples are dropped over Figure 10.
	Wadi Al Barramiya								Wadi Daghbag								Gebel El-Rukham																W. Barramiya
	Hamdy and Aly (2011)					This study			Hamdy and Aly (2011)					This study			Hamdy and Aly (2011)					This study
S.N	BM-02	BM-04	BM-06	BM-07	BM-10	BM-01/22	BM-06/22	BM-08/22	DG-01	DG-02	DG-08	DG-10	DG-15	DG-05/22	DG-11/22	DG-14/22	ER-04	ER-07	ER-12	ER-16	ER-22	ER-02/22	ER-06/22	ER-17/22									BM-02	BM-04	BM-06	BM-07	BM-10
Au	1.536	1.645	1.281	1.35	1.444	1.43	1.12	1.59	1.224	1.324	0.975	2.22	1.803	2.19	1.97	1.99	2.757	2.23	1.78	1.367	2.087	2.79	2.15	1.97									1.536	1.645	1.281	1.35	1.444
U	458	395	591	576	508	530	552	428	175	641	191	536	521	553	510	350	141	256	194	332	133	127	186	211									458	395	591	576	508
Location-Figure						11a	11b	11c						11f	11g	11h						11c	11d	11e
